# Supplementary material for: Targeting the CCL5/CCR5 axis in tumor-stromal crosstalk to overcome cisplatin resistance in neuroendocrine prostate cancer
Source: J Exp Clin Cancer Res. 2025 Oct 28;44:296. doi: 10.1186/s13046-025-03552-y (PMC12570517; doi:10.1186/s13046-025-03552-y)
Supplement: Supplementary file 2 — Source data [file 13046_2025_3552_MOESM2_ESM.xlsx]

## Sheet: Figure 1C
Figure 1C
	upregulated genes					downregulated genes
	gene_id	FoldChange	log2FoldChange	p-value		gene_id	FoldChange	log2FoldChange	p-value
	Ccl5	2.83861	1.50519	1.87e-15		Calm4	3.49e-07	-21.4503	1.45e-12
	Inka2	4.37076	2.12789	9.39e-13		Krt6b	0.00506629	-7.62485	0.0117969
	Jchain	3.59417	1.84566	3.75e-10		Krt1	0.00710222	-7.13751	0.0173647
	Cdkn1a	2.01136	1.00817	6.21e-10		Hbb-bt	0.014014	-6.15699	2.32e-12
	Aqp1	1.68713	0.754571	2.29e-09		Krtdap	0.0148835	-6.07014	0.0452773
	Ccl7	1.9962	0.99726	7.41e-09		Ntrk1	0.0181294	-5.78552	0.00320364
	Traf1	1.68927	0.756399	1.25e-08		Insrr	0.0226451	-5.46466	0.0076262
	Kera	4.80456	2.2644	3.14e-08		Slc4a1	0.0243551	-5.35963	4.54e-05
	Dcxr	1.88038	0.911021	5.59e-08		Alas2	0.0245689	-5.34702	2.17e-10
	Tspo	1.50241	0.587281	6.72e-08		Magel2	0.0344986	-4.85732	0.00289825
	Mzb1	8.92852	3.15842	1.21e-07		Gypa	0.0350603	-4.83402	0.00199586
	Slpi	2.92853	1.55018	1.78e-07		Hbb-bs	0.036752	-4.76603	1.89e-10
	Phlda3	1.5004	0.585348	1.84e-07		Hba-a2	0.0393105	-4.66894	9.95e-10
	Gdf3	2.72797	1.44783	2.22e-07		Hba-a1	0.0412192	-4.60054	2.68e-10
	Pou2af1	8.23776	3.04225	2.64e-07		Lrp1b	0.0537822	-4.21673	0.0164628
	H4c9	1.56882	0.649676	4.72e-07		Apol11b	0.054215	-4.20516	0.00768963
	Ly6e	1.51122	0.59571	5.82e-07		Capn11	0.094913	-3.39725	0.00715112
	Icam1	1.71071	0.774596	1.78e-06		Ahsp	0.102742	-3.2829	0.037531
	Pax5	8.91845	3.15679	2.1e-06		5730507C01Rik	0.106888	-3.22583	0.00800487
	Trp53inp1	1.69917	0.764828	2.37e-06		Aox2	0.113603	-3.13793	0.0477991
	Selplg	1.62071	0.696624	2.41e-06		Reg1	0.122088	-3.034	0.0340676
	Cox6c	1.52275	0.606683	2.44e-06		Opcml	0.133707	-2.90285	0.00154758
	Ly6a	1.77135	0.824852	2.84e-06		Hoxc8	0.138915	-2.84772	0.00142763
	Adra1b	2.74375	1.45615	3.33e-06		Urah	0.144528	-2.79058	0.0326664
	Ass1	1.74843	0.806057	3.6e-06		Gabrb3	0.151686	-2.72084	0.000119215
	Ly6c1	1.74387	0.802289	4.48e-06		LOC118567987	0.154006	-2.69894	0.0454409
	Chil3	7.62911	2.93152	4.67e-06		Retnla	0.166086	-2.59	0.00108459
	Tmem100	2.04107	1.02932	6.43e-06		Cd209g	0.182039	-2.45768	0.00983027
	Apol9a	1.93158	0.949782	8.12e-06		Chp2	0.1893	-2.40125	3.32e-05
	Matn1	24.0953	4.59068	1.41e-05		Gm32719	0.19449	-2.36224	1.32e-05
	Kcnip1	1.76687	0.821198	1.69e-05		Gria2	0.202582	-2.30342	0.0011692
	Ccl2	1.72098	0.783233	2.28e-05		Gm2446	0.214887	-2.21835	0.0316284
	D7Ertd443e	1.6962	0.762304	2.33e-05		Cadm2	0.219566	-2.18727	0.0381782
	Pdcd1	2.46136	1.29946	2.58e-05		Dmkn	0.228347	-2.1307	0.0426726
	Ces2e	7.7533	2.95481	2.62e-05		Plcxd3	0.231992	-2.10785	0.0395971
	Ltb	3.02804	1.59839	2.74e-05		Prokr2	0.236437	-2.08047	0.0104699
	Fam83f	2.03564	1.02548	2.82e-05		Tenm4	0.251589	-1.99086	0.0155885
	Cd2	2.40103	1.26365	2.83e-05		Gm14391	0.260027	-1.94327	0.00149756
	Napsa	2.07843	1.05549	2.93e-05		Gm46900	0.263637	-1.92337	0.0345283
	Ccl19	60.1434	5.91033	3.89e-05		Slc39a12	0.264884	-1.91657	0.0409341
	Rorb	4.29088	2.10127	4.37e-05		Cd163	0.270306	-1.88733	0.00732531
	Tacr1	2.81942	1.4954	4.69e-05		Megf6	0.270801	-1.88469	0.0021096
	Cr2	14.6438	3.87222	5.02e-05		Sprr2h	0.273664	-1.86952	0.0369736
	Cenpm	1.59837	0.676604	5.72e-05		Psors1c2	0.275091	-1.86202	0.0306271
	Spib	6.24328	2.6423	5.96e-05		Sntg2	0.277169	-1.85116	0.0208355
	Guca1a	1.58313	0.662778	6.24e-05		Fat3	0.278417	-1.84468	0.0105704
	Nkg7	2.27643	1.18678	6.51e-05		Sema5b	0.31322	-1.67475	0.026808
	Pax9	1.87838	0.909487	7.66e-05		Cpz	0.315809	-1.66288	0.000687666
	Itga10	1.69543	0.76165	8.69e-05		Cdhr3	0.31581	-1.66287	0.0233278
	Rnd1	1.87999	0.910729	8.89e-05		Pcdhb15	0.317828	-1.65368	0.0011587
	Cd79a	13.8836	3.79531	9.31e-05		Lrrc75b	0.322144	-1.63422	0.00123683
	Itgb7	1.58023	0.660131	0.000109542		Slc35f1	0.323142	-1.62976	0.0086959
	Cd3g	2.46442	1.30125	0.000127643		Cd209f	0.323802	-1.62682	0.022523
	Dpep2	1.68034	0.748754	0.000137981		Lrrc71	0.32441	-1.62411	0.0267807
	Rcan1	1.71658	0.779538	0.000143617		Chrm4	0.327142	-1.61201	0.0313131
	Phf11a	2.59187	1.37399	0.000153651		Zfp982	0.327834	-1.60896	0.00914896
	Ifitm3	1.62075	0.696665	0.000190703		Btnl9	0.32803	-1.6081	0.00028812
	S100a4	1.66409	0.734738	0.000197155		Ptprz1	0.328157	-1.60754	0.0195552
	Socs1	1.66919	0.73915	0.000200785		Fhl5	0.336787	-1.57009	0.0270609
	Cd79b	4.03318	2.01192	0.000202211		Hecw1	0.337609	-1.56658	0.000599162
	Sod3	1.85757	0.893417	0.00020236		Esm1	0.340421	-1.55461	0.017168
	Angpt4	1.71724	0.780095	0.000220644		Kcnq3	0.345206	-1.53447	0.0253669
	Loxhd1	3.24477	1.69812	0.000220767		Epor	0.345939	-1.53141	0.00541768
	Slfn2	1.67789	0.74665	0.000228712		Sh3gl2	0.349116	-1.51822	0.0191229
	C3	1.89759	0.924169	0.000233698		Pappa	0.351107	-1.51002	0.0108135
	Nsg2	8.95521	3.16273	0.000234235		Gm36182	0.355266	-1.49303	0.0242843
	Chrna1	2.731	1.44943	0.000244791		Higd1b	0.356373	-1.48854	0.00408189
	Lsp1	1.58382	0.663411	0.000254483		Grem2	0.36128	-1.46881	0.00462342
	Homer2	2.65488	1.40865	0.000264121		Prl2c3	0.362685	-1.46321	0.00442828
	Pilra	1.57197	0.652576	0.000310971		Naalad2	0.365029	-1.45392	5.45e-05
	Pkp3	2.06199	1.04403	0.00032141		Nsun7	0.371666	-1.42792	0.00148736
	Omd	1.93845	0.954905	0.000331252		Ogdhl	0.373439	-1.42106	0.000135353
	Anxa8	2.06032	1.04287	0.000336097		F13a1	0.376001	-1.41119	0.00868363
	D630023F18Rik	5.78727	2.53288	0.000339251		Nscme3l	0.38117	-1.39149	0.0248344
	Sp110	1.72565	0.787142	0.000340029		Pde8b	0.382654	-1.38589	0.00115087
	Fpr2	2.17662	1.12209	0.000349598		Pcsk9	0.385288	-1.37599	0.0295638
	Crtam	3.02882	1.59876	0.000376344		Cd36	0.394821	-1.34073	0.00585251
	Atp1a2	2.68276	1.42372	0.000377907		Ppm1e	0.39763	-1.3305	0.0148857
	Klhl40	2.52814	1.33807	0.000404378		Slc5a7	0.397795	-1.3299	0.000942391
	Ltf	3.26262	1.70603	0.000432161		Tas1r3	0.398547	-1.32718	0.0429292
	Tmem171	1.63484	0.709153	0.000437546		Pcdhb4	0.401532	-1.31641	0.0410729
	Pglyrp1	2.08	1.05658	0.000442515		Rtn4rl2	0.403271	-1.31018	0.0131274
	3110009E18Rik	1.88341	0.913349	0.000471309		Ebf2	0.407265	-1.29596	0.027912
	Slamf9	1.77695	0.829401	0.000503013		Npas4	0.415311	-1.26774	0.002221
	Psmb10	1.58513	0.664602	0.00051771		Siglec15	0.415615	-1.26668	0.0338963
	Trpm6	1.62066	0.696585	0.000573851		Kcnj10	0.416406	-1.26394	0.0393462
	Slfn1	1.81329	0.858613	0.000583878		LOC118567355	0.419683	-1.25263	0.0301798
	Glycam1	335.657	8.39084	0.000587432		Klhl13	0.420441	-1.25002	0.0491517
	Tnfrsf18	2.1522	1.10581	0.000633233		Pcdhb12	0.430622	-1.21551	0.00388918
	Cryab	1.72693	0.788209	0.000635343		Cd59b	0.432931	-1.20779	0.00992189
	Ly6c2	2.8984	1.53525	0.000638613		Ggt7	0.435155	-1.2004	0.012916
	Foxl1	2.27787	1.18769	0.000656443		Auts2	0.436593	-1.19564	0.000129088
	Scn4a	4.50557	2.17171	0.00066082		Gm35339	0.436806	-1.19494	0.0242006
	Apol9b	1.82315	0.866435	0.00067575		Ephx3	0.440734	-1.18202	0.0364975
	Smim40	3.57608	1.83838	0.000682724		Capns2	0.443021	-1.17455	0.0144482
	Ifi35	1.66499	0.735515	0.000688993		Adamts16	0.444178	-1.17079	0.0149581
	Blk	8.2701	3.04791	0.000691885		Kif5a	0.454196	-1.13861	0.000414802
	Glrp1	1.99353	0.995329	0.000714794		Hs3st3a1	0.454418	-1.13791	0.00943707
	Elapor1	8.83231	3.14279	0.000721894		Serpinb2	0.455989	-1.13293	0.0289558
	C130026I21Rik	3.01936	1.59424	0.000736871		Pcdhgb1	0.457966	-1.12669	0.0121493
	Ifit3	2.32707	1.21851	0.000737741		Gucy1a2	0.458212	-1.12591	0.0190941
	Ctsw	1.67492	0.744093	0.000771163		Pcdhga11	0.463743	-1.1086	0.0349967
	Timd4	8.95516	3.16272	0.000825401		Gpr34	0.470507	-1.08771	2.48e-05
	Fcgr4	1.98848	0.991665	0.000827204		LOC115488789	0.470958	-1.08633	0.0306966
	Acap1	1.90487	0.929694	0.000842398		Scn1a	0.471622	-1.0843	0.01424
	Hap1	1.89508	0.922259	0.000904715		Gpc3	0.473761	-1.07777	0.00528424
	Prss35	1.9896	0.992479	0.000953585		Scn9a	0.475452	-1.07263	4.36e-05
	Pou2f2	1.53672	0.619859	0.00104519		Mmp12	0.47627	-1.07015	0.00901146
	Tmc8	1.54921	0.631528	0.00106902		Cpxm2	0.480196	-1.05831	0.0134939
	Bcl2a1d	1.65399	0.725948	0.00107436		Rhbdl1	0.482947	-1.05006	0.00681375
	Cd247	2.06386	1.04534	0.00112166		Fcrls	0.483483	-1.04846	0.000125971
	Hspa1l	2.78357	1.47694	0.0011244		Mrc1	0.484278	-1.04609	5.96e-05
	Ptprcap	2.68591	1.42541	0.00115537		Fam71f1	0.485681	-1.04192	0.0473629
	Ifit1bl1	2.41099	1.26963	0.00116143		Unc13a	0.489984	-1.02919	0.00352296
	Misp	3.15679	1.65846	0.00116223		Gper1	0.490161	-1.02867	0.00011068
	AB124611	1.52971	0.613255	0.00116464		Slco2b1	0.490445	-1.02784	4.79e-08
	Cd22	2.37068	1.2453	0.00117365		Prlr	0.491181	-1.02567	0.00133012
	Sv2c	3.96149	1.98604	0.00122645		Ppp1r9a	0.494206	-1.01681	0.000465217
	H2-Eb2	4.69979	2.2326	0.00123166		Zfp941	0.495606	-1.01273	0.00433111
	Cxcr5	7.49777	2.90646	0.00123677		Npas3	0.496294	-1.01073	0.00898066
	Apol7a	1.63787	0.711817	0.00127884		Slc6a7	0.497631	-1.00685	0.0156266
	Trex1	1.54096	0.623828	0.00128184		Gipr	0.497865	-1.00617	0.0353205
	Stat4	1.59129	0.670196	0.0013533		Sfrp1	0.498164	-1.00531	0.00518626
	Ms4a1	21.3906	4.4189	0.00136996		9030624G23Rik	0.501724	-0.995036	0.00430684
	Fcmr	11.6001	3.53606	0.00137876		Adcyap1r1	0.501809	-0.994788	0.034621
	Smtnl1	5.15927	2.36717	0.00142247		Gja5	0.503856	-0.988916	0.0216727
	Phf11d	1.90094	0.926709	0.00143089		Meis3	0.504243	-0.987808	0.0103629
	H2-Oa	3.54552	1.826	0.00144155		Pgbd5	0.506922	-0.980164	0.00530741
	Rpl13-ps6	2.22718	1.15522	0.0014453		Igf1	0.510962	-0.968713	0.000657493
	H2-DMb2	2.57341	1.36368	0.00150495		Kit	0.511366	-0.967571	0.000942586
	Chodl	5.64911	2.49802	0.00154582		Spic	0.512799	-0.963534	0.0289894
	Izumo1r	3.87383	1.95376	0.00154621		Reps2	0.513878	-0.960501	1.69e-05
	Cd19	57.8048	5.85312	0.00155732		Npl	0.514324	-0.959251	0.0278776
	Mustn1	2.00023	1.00016	0.00158056		Zbed6	0.514674	-0.95827	0.000136878
	Tcap	6.15463	2.62167	0.00160531		Apln	0.514842	-0.957798	0.000946625
	Myh13	1.91799	0.939596	0.00162685		Id4	0.51765	-0.94995	0.00333415
	Mgp	1.56788	0.648811	0.0016519		Kcnma1	0.517681	-0.949866	1.6e-06
	Ubd	2.47648	1.30829	0.00169564		Lcat	0.519153	-0.945767	4.36e-05
	Jaml	1.66871	0.738731	0.00177098		Pcdhga10	0.519707	-0.944228	0.0245231
	Minar2	5.45928	2.44871	0.00184461		Heyl	0.521092	-0.940391	0.00777238
	Sell	2.40315	1.26492	0.00184633		St8sia2	0.522998	-0.935124	0.000308851
	Jun	2.48324	1.31222	0.00190915		Tmem169	0.523817	-0.932864	0.0160572
	Tnfrsf13c	13.9371	3.80086	0.00191218		Lepr	0.523944	-0.932515	0.0087689
	Sh2d2a	1.91678	0.938688	0.00193227		Adam1a	0.524768	-0.930249	0.000835479
	Ly6i	2.18412	1.12705	0.00201329		Zfp369	0.525319	-0.928733	0.00293623
	Pilrb1	1.98292	0.987628	0.00204137		Thbs1	0.52625	-0.92618	0.000103658
	Serpina3g	1.87106	0.903855	0.00206552		Scn7a	0.527961	-0.921497	0.023943
	Pgam2	2.60467	1.3811	0.00215763		Gprin3	0.528154	-0.920968	0.00234766
	Gbp2	1.73914	0.798372	0.0021696		Fgf11	0.52886	-0.919043	0.000615381
	Cd69	1.98947	0.992384	0.00235796		Spaca6	0.530807	-0.913741	0.000484152
	Myl4	2.3217	1.21518	0.00236514		Mn1	0.531472	-0.911935	0.000579886
	Oas1g	2.05059	1.03604	0.00237783		Pcdhb16	0.531999	-0.910504	0.00015795
	Tmem238	1.65809	0.729526	0.00238662		Islr2	0.533843	-0.905514	0.0493019
	Fcrla	6.32247	2.66049	0.00240049		Fbxl21	0.534312	-0.904247	0.0357831
	Insl6	1.55632	0.638141	0.0026263		Cntnap1	0.53543	-0.901231	0.00173837
	Pmaip1	1.58001	0.659935	0.00265719		Podn	0.539704	-0.889759	0.00671936
	Cngb3	3.75082	1.9072	0.00268608		Tmc7	0.540785	-0.886874	0.0239222
	Bbc3	1.52987	0.613405	0.00274895		Mfap3l	0.541556	-0.884817	0.00132546
	Dhx58	1.7367	0.796349	0.00283391		Gm21297	0.542468	-0.88239	0.00915545
	Tor3a	1.55407	0.636048	0.00298093		F2rl3	0.543751	-0.878982	0.00775304
	Parvg	1.56229	0.643666	0.00307614		Kcne4	0.544205	-0.877778	0.00638225
	Penk	1.7378	0.797262	0.00312604		Slc16a12	0.545173	-0.875214	0.0421256
	Cd6	1.85814	0.893857	0.00319439		Htr2a	0.547677	-0.868602	0.0122742
	Xaf1	1.74394	0.802354	0.00329058		Adgb	0.54905	-0.86499	0.00736429
	Prkcq	1.93605	0.953117	0.00329267		Fsd1	0.551234	-0.859264	0.0449713
	Dlx5	2.67116	1.41746	0.0032964		Rbm12b2	0.552909	-0.854886	1.65e-06
	Ly6d	5.07318	2.34289	0.00334066		Zfp992	0.553148	-0.854262	0.000692977
	Cd72	1.79749	0.845981	0.00335792		Npr3	0.554785	-0.849999	0.036953
	Fcer2a	12.1982	3.6086	0.00342729		Ulbp1	0.55703	-0.844173	1.86e-09
	Dpep1	1.64037	0.714022	0.00346494		Igf2r	0.557493	-0.842975	4.44e-14
	Odaph	2.04532	1.03233	0.00372418		Sox17	0.558389	-0.840656	0.00652055
	Parp10	1.62672	0.701962	0.00374475		Nhsl2	0.558478	-0.840428	0.00757751
	Pak6	1.75281	0.809667	0.00378359		Tmem151b	0.559569	-0.837613	0.00540327
	Lrrc51	1.59986	0.677949	0.00391817		Far2	0.560179	-0.836039	0.00819644
	Klrk1	1.79956	0.847643	0.00406643		Kctd15	0.561572	-0.832457	0.0457149
	Oas3	1.76151	0.816814	0.00409442		Thsd4	0.562366	-0.83042	0.00745203
	Cd37	1.51532	0.599627	0.00414953		Nxpe5	0.563877	-0.826547	0.0146753
	Gal	4.59216	2.19917	0.00415228		Hid1	0.564356	-0.825324	0.00507863
	Il18bp	1.73542	0.795286	0.00424199		Megf9	0.566221	-0.820563	9.51e-05
	Meikin	20.1331	4.3315	0.00424459		Abcc9	0.567815	-0.816507	0.0121269
	Rpl3l	4.22544	2.0791	0.00426051		Prrt2	0.568823	-0.813949	0.000475835
	Dtx1	10.6105	3.40742	0.00426559		Bend4	0.568933	-0.813668	0.0322502
	Ifit3b	2.18593	1.12825	0.00426899		Kcnc2	0.569673	-0.811794	0.029408
	Isg20	1.51976	0.603843	0.00432512		Asxl3	0.573224	-0.80283	0.00897298
	Icos	1.93899	0.955307	0.00433144		Prtg	0.573542	-0.802029	0.0080193
	Foxo6	6.8657	2.77941	0.00434733		Pcdhgc4	0.573994	-0.800893	0.0318835
	Il18	1.58122	0.661038	0.00435255		LOC115488002	0.574019	-0.800829	0.0445239
	Mb	5.64445	2.49683	0.00440452		Ager	0.575198	-0.797871	0.0100994
	Serpind1	1.72427	0.785985	0.00441651		Pear1	0.57537	-0.797439	0.00052582
	Tafa1	2.33871	1.22571	0.00442121		Fam71f2	0.575921	-0.796056	0.032317
	Hrc	3.2022	1.67906	0.00442928		Wnk3	0.576807	-0.793839	0.000105467
	Ifi27l2a	1.5975	0.675815	0.00448007		Zc3hav1l	0.578502	-0.789606	5.53e-07
	Cd209b	10.9035	3.44672	0.00449676		Klhl33	0.579154	-0.787981	0.0378416
	Slc9a4	1.53372	0.617035	0.0045324		Zbtb26	0.579573	-0.786939	0.00199942
	Ccr6	4.84135	2.27541	0.00467381		Zfp964	0.580641	-0.784282	0.0258185
	Cfap43	3.05603	1.61166	0.00482645		Kcna3	0.581649	-0.781779	0.0251761
	Ccl21a	16.3556	4.03171	0.00484213		Gpc2	0.582835	-0.778842	0.0309247
	Lmod2	3.77848	1.91781	0.00484914		Plcxd2	0.583425	-0.77738	0.00180317
	Rtp4	1.63024	0.705088	0.00484984		Lama5	0.58379	-0.776477	0.000141416
	LOC118568653	3.24407	1.69781	0.00493693		Pdpr	0.583864	-0.776297	0.000901917
	AA467197	1.6479	0.720633	0.00505732		Gpr155	0.584505	-0.774713	0.00159941
	Crhbp	4.76707	2.2531	0.00510145		Clca2	0.585861	-0.771369	0.0354038
	Ttyh1	2.01774	1.01274	0.00512753		Lrguk	0.585874	-0.771337	0.0434812
	P2ry14	1.73447	0.794491	0.00519932		Fam217b	0.590053	-0.761083	0.000104139
	Tnnt1	2.31945	1.21379	0.00522854		Eml5	0.590125	-0.760908	0.000308719
	Serp2	1.6643	0.734915	0.00537197		Chml	0.590275	-0.76054	1.02e-05
	Hspb7	1.57668	0.656894	0.00546876		Ctsf	0.590473	-0.760057	0.000124657
	Ms4a4b	1.68034	0.74875	0.00548023		Epha4	0.59069	-0.759526	0.00680511
	Cd3d	1.99137	0.993763	0.0054811		Prex2	0.59134	-0.757941	0.00755257
	Tcf7	1.53506	0.618298	0.00556183		Aldh1l2	0.591405	-0.757783	1.03e-09
	Kng2	2.67424	1.41913	0.00557005		Rgs5	0.593462	-0.752773	0.00261922
	Lrrc2	4.04394	2.01576	0.00558391		Negr1	0.593904	-0.751698	0.0331833
	Mal2	2.793	1.48182	0.00559125		Hs3st3b1	0.596024	-0.746559	0.00968603
	Gzmb	1.90119	0.926899	0.0056884		Slc25a27	0.596168	-0.74621	0.00272429
	S100a8	1.8034	0.850723	0.00574614		Plxnb1	0.597632	-0.742671	9.8e-05
	Bace2	1.50899	0.593586	0.00576956		D830031N03Rik	0.5986	-0.740335	9.54e-05
	Ifi47	1.6326	0.707169	0.0061693		Thoc2l	0.60021	-0.736461	1.26e-09
	Cd5	1.81156	0.85723	0.00617984		Tle2	0.601753	-0.732756	0.000507574
	Apod	2.5845	1.36988	0.00619213		Xylt1	0.604383	-0.726465	0.00743781
	Ptger3	1.7402	0.799252	0.00619683		Adgrd1	0.604907	-0.725215	0.0437709
	Zap70	1.79509	0.84406	0.00627694		Brinp1	0.606403	-0.721651	0.0155896
	Tnfsf13b	1.90503	0.929815	0.0062784		Zfp971	0.607202	-0.719751	1.16e-05
	Mylk2	4.38234	2.1317	0.00640629		Zfp366	0.607254	-0.719627	0.0485851
	Glyat	4.41968	2.14394	0.00652289		Pcgf3	0.607466	-0.719125	2.17e-05
	Lag3	1.66303	0.733812	0.00657855		Ints6l	0.60806	-0.717715	0.000157202
	Hook1	1.85295	0.889822	0.00667486		Sema6c	0.608365	-0.71699	0.0142496
	Cav3	1.95673	0.968445	0.00693129		Zfp551	0.608932	-0.715646	0.00320071
	Sirpb1b	1.60658	0.683991	0.00693134		Plxna2	0.60918	-0.71506	0.0137515
	Cd177	2.44327	1.28881	0.00695028		LOC108167553	0.609314	-0.714742	0.0288012
	Ccdc184	2.61899	1.38901	0.00698283		Trpa1	0.610032	-0.713044	0.0154345
	Frem2	2.8473	1.50959	0.00706679		Lrp11	0.611098	-0.710525	0.000379575
	Cyp4f18	1.67471	0.74391	0.00722728		Zfp462	0.611399	-0.709815	5.92e-05
	Ift74	2.73093	1.44939	0.00724822		Prdm11	0.611825	-0.708808	0.0392589
	Serpina3f	1.89725	0.923911	0.00727038		Dennd11	0.614076	-0.703512	0.00137176
	Scimp	1.93837	0.954844	0.00742394		Zfp704	0.614435	-0.702669	2.3e-08
	Phf11b	2.11483	1.08054	0.00750413		Scai	0.615503	-0.700163	8.38e-05
	Ifi211	1.51126	0.595751	0.00757128		Gm32687	0.616005	-0.698986	0.0283841
	Apol10b	1.92483	0.944732	0.00773811		Nbeal1	0.616187	-0.698561	9.54e-05
	Zbtb7c	1.66916	0.739121	0.00780967		Lama1	0.61692	-0.696845	0.0333928
	Tigit	1.71194	0.775629	0.00789888		Dach1	0.61703	-0.696587	0.00785129
	Btla	3.79035	1.92233	0.00792578		Stab1	0.617685	-0.695058	0.00311541
	Cd300lf	1.53085	0.614332	0.00802767		Kbtbd11	0.61866	-0.692781	0.00284051
	Skap1	1.72913	0.790046	0.00809636		Gm12258	0.618778	-0.692507	0.000701879
	Treml2	1.74353	0.802013	0.00813817		Map3k13	0.620092	-0.689446	0.0324547
	Il2rg	1.51021	0.594745	0.00868576		Trpc1	0.620647	-0.688156	0.0104042
	Wnt11	1.89707	0.923769	0.00871687		Zfp185	0.62091	-0.687544	0.0241422
	Ccr7	1.97737	0.983581	0.00873602		Cd33	0.622152	-0.68466	0.0012725
	Armc3	3.41392	1.77143	0.00877662		Adgrf5	0.622163	-0.684636	0.00731831
	Smoc2	1.78397	0.83509	0.00883068		Prrg3	0.62238	-0.684133	0.0165153
	Cxcr6	1.6849	0.752661	0.00890461		LOC118567336	0.622821	-0.68311	0.000404139
	Asprv1	1.78361	0.834802	0.0089716		Ephb1	0.624694	-0.678777	0.0301763
	Igsf5	5.5205	2.4648	0.00905847		Cysltr1	0.625316	-0.677343	0.000777496
	Cd40	1.62649	0.701761	0.00906865		Syngap1	0.625829	-0.67616	4.29e-06
	Bnip5	2.29912	1.20108	0.00908216		Gpr63	0.62693	-0.673623	0.0227196
	Ube2l6	1.55778	0.639492	0.0092087		Nckap5	0.627027	-0.673401	0.00516685
	Nr1h3	1.66697	0.73723	0.00933708		Dhtkd1	0.627381	-0.672586	0.0138436
	Lta	3.34973	1.74404	0.00940825		Htr1b	0.62777	-0.671692	0.00939288
	Gstm7	1.67247	0.741976	0.00944412		Dgkq	0.627999	-0.671167	8.18e-05
	Cd3e	1.86153	0.896491	0.00950224		Lnpep	0.629202	-0.668406	0.00177717
	Cdh17	1.58447	0.663999	0.00952382		Cdsn	0.629265	-0.668261	0.0458027
	Gpr18	1.98298	0.987671	0.00955074		Hivep3	0.630067	-0.666422	1.86e-06
	Plaa	2.84882	1.51037	0.00960563		Zfp458	0.630692	-0.664994	0.00500124
	Hsh2d	2.2986	1.20075	0.00964717		Wdfy3	0.631329	-0.663537	1.69e-06
	Ctla4	1.95082	0.964082	0.00969376		Kmt2c	0.631429	-0.663308	1.16e-06
	Maats1	1.99405	0.9957	0.00977427		Acvr2a	0.631432	-0.663302	2.61e-06
	Apobec2	3.77394	1.91607	0.00980086		Purg	0.631945	-0.66213	8.49e-08
	Itgb6	3.81788	1.93277	0.010048		Itga1	0.632233	-0.661471	0.00133075
	Card11	1.86435	0.898675	0.0102649		C1qtnf3	0.632367	-0.661167	0.0141378
	Rasl10a	2.30105	1.20229	0.0103518		Ogt	0.632441	-0.660997	1.44e-07
	Ms4a4c	2.10088	1.071	0.0107282		Uba6	0.633127	-0.659433	1.03e-05
	Lat	1.79058	0.840427	0.010796		Bcorl1	0.633405	-0.658801	2.21e-06
	P2ry10	1.88726	0.916297	0.0108138		Dnajc28	0.633405	-0.658799	0.0267682
	Traf3ip3	1.59525	0.673785	0.0108185		Pde5a	0.633585	-0.65839	0.0445509
	Myl2	5.16328	2.36829	0.0109376		Sema6d	0.634065	-0.657296	0.0064344
	Oasl1	1.93724	0.954002	0.0111267		Ndst3	0.634202	-0.656985	0.000850606
	Cyp2j12	15.6828	3.97111	0.0111515		Mid2	0.634438	-0.656449	0.000814017
	Psmb9	1.55897	0.64059	0.0113317		Mob1b	0.634667	-0.655929	1.3e-05
	H2-Q2	11.2863	3.4965	0.011335		Mest	0.634807	-0.655611	0.0119394
	Sh2d1a	3.55817	1.83114	0.0113414		Tanc1	0.635348	-0.654382	1.15e-08
	Txlnb	1.58941	0.668495	0.0114518		Zfp760	0.636032	-0.652829	0.000174991
	Oasl2	1.58775	0.666988	0.0115992		Lin7a	0.636953	-0.650741	0.0437558
	Lck	1.52401	0.607876	0.0116075		Pcdhb18	0.637286	-0.649988	0.00733579
	Srpk3	3.52102	1.81599	0.0116416		Tspoap1	0.637299	-0.649958	0.030402
	Pamr1	1.8625	0.89724	0.0116827		Ptprq	0.638068	-0.648218	0.00146316
	Cxcl10	1.88667	0.91584	0.0119909		Hectd4	0.638736	-0.646709	9.23e-08
	Ifi204	1.52514	0.608944	0.0120061		Zfp37	0.640204	-0.643395	0.00890439
	AU021092	1.77299	0.826181	0.012379		Nfat5	0.640616	-0.642467	1.18e-05
	Hrh2	1.52042	0.604466	0.0124245		Zfp677	0.641418	-0.640663	0.000923877
	Gimap3	1.84734	0.885451	0.0124884		Fign	0.641922	-0.639531	0.00330994
	Bcl2a1a	1.65151	0.723788	0.0125056		Stard9	0.643138	-0.636799	7.25e-07
	Eda2r	1.58392	0.663501	0.0125146		Gabbr1	0.643681	-0.635582	2.69e-05
	Il2ra	1.75659	0.812774	0.0126985		Ubn2	0.643888	-0.635119	3.59e-05
	Gtsf1	2.25874	1.17552	0.0127009		Mamdc2	0.645538	-0.631426	0.0431393
	Slfn4	1.58162	0.661406	0.0127306		Zfp329	0.645772	-0.630903	0.00127901
	Caap1	2.64646	1.40406	0.012842		Chst1	0.646249	-0.629838	0.0341726
	Btc	1.95677	0.968474	0.0128883		Jade1	0.647927	-0.626096	0.0219617
	Krt8	2.49721	1.32032	0.0129298		Epha3	0.647979	-0.62598	0.000104515
	Dapl1	20.8267	4.38036	0.0130021		Arhgap6	0.649185	-0.623298	0.00318322
	Amy1	1.82971	0.871613	0.0131033		Aoc2	0.650227	-0.620985	0.00718839
	Sgca	3.01834	1.59376	0.0133144		Zfp970	0.650335	-0.620745	1.13e-06
	Sp7	12.7152	3.66848	0.0134896		Kdr	0.65075	-0.619826	0.00521314
	Gbp5	1.67539	0.744498	0.0136516		Slc9a9	0.651207	-0.618813	0.000216357
	Gm31493	4.2484	2.08692	0.0137679		Lonrf3	0.651291	-0.618627	0.0230138
	Hspb2	2.14436	1.10055	0.0138095		Piezo2	0.651502	-0.618158	0.000596199
	Bdkrb1	1.93873	0.955113	0.0138314		Dennd5b	0.651734	-0.617645	0.00404118
	Gzmk	2.32455	1.21695	0.0139483		Fzd4	0.652037	-0.616974	0.00259572
	Il1r2	1.70459	0.769428	0.0139673		Cpeb3	0.652138	-0.61675	0.00980946
	Fbxo2	1.71913	0.781681	0.0139692		1700030J22Rik	0.65224	-0.616526	0.0319048
	Tarm1	1.88741	0.916406	0.0139869		Ago4	0.652747	-0.615405	0.00306735
	Bst2	1.57476	0.655135	0.0140479		Shroom4	0.652885	-0.615099	1.55e-05
	Adprhl1	4.07572	2.02705	0.0143199		Pgap1	0.65293	-0.614999	2.89e-05
	Apol7c	3.6128	1.85312	0.014349		Zfp715	0.653117	-0.614588	4.29e-06
	Vnn1	1.86276	0.897442	0.0144801		Zfp953	0.653462	-0.613824	0.00099495
	Crlf1	1.69399	0.760424	0.014549		Ss18l1	0.653699	-0.613301	0.00280957
	M1ap	1.70062	0.766061	0.0145911		Rufy2	0.654699	-0.611097	0.00028278
	Jakmip1	2.88848	1.53031	0.0146174		Cbarp	0.654818	-0.610834	0.00712493
	Unc93a2	2.62325	1.39136	0.0146961		Cacna1d	0.655144	-0.610117	0.0137745
	Gm14137	1.6612	0.732225	0.0147555		Pcdhb19	0.656353	-0.607456	0.0451876
	Vpreb3	19.3967	4.27774	0.0147753		Notch3	0.656516	-0.607099	0.0176847
	Gm4841	2.12029	1.08426	0.0149519		Unc5b	0.657029	-0.605972	3.92e-08
	Arl4d	1.5345	0.617769	0.0150842		Pkd1	0.65781	-0.604258	4.77e-08
	Amdhd1	3.89329	1.96099	0.0153499		Cspg4	0.657962	-0.603924	0.0156962
	Bmp8a	2.07342	1.05202	0.0153752		Kctd12	0.658296	-0.603191	0.00206113
	Ifi205	2.14556	1.10135	0.0154517		Usp9x	0.65898	-0.601694	7.19e-05
	Lax1	1.94139	0.957091	0.0154978		Zfp799	0.658992	-0.601667	0.0191333
	Tbc1d10c	1.59336	0.672076	0.0155062		Trf	0.659462	-0.600639	0.007532
	Grip2	5.39837	2.43252	0.0155414		Mex3b	0.660233	-0.598954	1.7e-07
	Scin	1.59505	0.6736	0.0158996		Tenm3	0.660458	-0.598461	0.00216612
	Cd300e	2.07564	1.05355	0.0160648		Slc8a1	0.661848	-0.595429	6.62e-05
	Trim55	5.57044	2.47779	0.0162165		Zfp595	0.661976	-0.59515	0.00310268
	Irf7	1.93159	0.949791	0.0164266		Pcdh1	0.66206	-0.594966	0.0124607
	Tmem40	2.21761	1.14901	0.0166001		Lmln	0.662763	-0.593436	0.00531229
	Sp140	1.52519	0.608985	0.016606		Zfc3h1	0.662988	-0.592944	9.14e-06
	Jsrp1	1.72531	0.786858	0.0166337		Ttbk2	0.66391	-0.590941	9.29e-06
	Shisa8	2.09519	1.06708	0.0167146		Hykk	0.663916	-0.590927	0.0120254
	Kcnn3	2.94337	1.55747	0.0167424		Dennd4c	0.66431	-0.590072	0.000246121
	Tnfrsf4	1.63536	0.709606	0.0168127		Klhl11	0.664682	-0.589264	0.00878547
	Calr3	1.62203	0.697796	0.0168295		Ticam2	0.665	-0.588573	0.00700326
	Ankrd23	2.88436	1.52825	0.0168962		Plxna4	0.665899	-0.586625	0.0141739
	Col23a1	4.16577	2.05858	0.0174304
	S100a9	1.61686	0.693198	0.0175251
	Klhl31	4.0903	2.03221	0.0175423
	Myoz1	2.58933	1.37258	0.0177103
	Cxcl13	5.63099	2.49339	0.0178933
	Prf1	1.84735	0.885458	0.0179403
	Mapt	3.25167	1.70118	0.0180536
	Fcrl1	3.24551	1.69845	0.0184024
	Igfn1	9.94986	3.31468	0.0188889
	Pcp4	9.11374	3.18804	0.0190681
	Lce3c	12.5879	3.65397	0.019143
	Trpm2	1.5798	0.659739	0.0194728
	Oas1a	1.87893	0.909915	0.0195273
	Fggy	2.21065	1.14447	0.019793
	Ifit1bl2	1.6067	0.684099	0.0198969
	Cib3	3.1308	1.64653	0.0201285
	Prlhr	8.64006	3.11104	0.0204193
	Ccrl2	1.67339	0.742776	0.0205914
	Il9r	6.47978	2.69594	0.0207202
	Ccl4	1.56474	0.645927	0.0208745
	Apol6	2.32712	1.21855	0.0208789
	Ngef	1.73317	0.793416	0.0210283
	Bcl11a	3.10586	1.63499	0.0213014
	Prr16	1.69517	0.761431	0.0214231
	Tnf	1.50082	0.585752	0.0214937
	Slc22a18	2.03496	1.025	0.0218235
	Rpl27a-ps4	1.55907	0.640682	0.0219485
	Gm14548	1.86858	0.901942	0.0221804
	Art1	4.03271	2.01175	0.0223831
	H2-T-ps	1.6068	0.684194	0.0224231
	Dpys	5.04778	2.33565	0.0224558
	Ccl22	1.92221	0.942767	0.0224731
	Ripk4	2.48467	1.31305	0.0226041
	Gbp3	1.87871	0.909745	0.0226121
	Oas1c	1.55838	0.64005	0.0228271
	Sytl3	2.52385	1.33563	0.0229376
	Naip1	3.2903	1.71822	0.0232442
	Glp2r	9.19333	3.20059	0.0233138
	H2-Ob	2.45571	1.29614	0.023494
	Lcn2	1.90976	0.933392	0.0237056
	Edaradd	3.45493	1.78866	0.0237993
	Epop	1.50447	0.589255	0.0242446
	Acod1	1.76156	0.816855	0.024357
	Plek2	1.79357	0.842837	0.0244512
	Gm8369	2.61283	1.38561	0.0248768
	Cd96	1.71108	0.774911	0.0249818
	Mypn	3.18212	1.66999	0.0250104
	Ifit1	1.85607	0.892249	0.0252012
	Gm10029	1.81106	0.856837	0.0252676
	A530064D06Rik	1.50292	0.587764	0.0253239
	Cacna1i	4.08043	2.02872	0.0256397
	Lrrc30	18.472	4.20727	0.025641
	Ndufb4b	1.61295	0.689699	0.025653
	Asb11	3.90356	1.96479	0.0256689
	Ankrd2	2.39145	1.25789	0.0258328
	Gm38525	1.73498	0.794921	0.0259577
	Isg15	1.9262	0.945756	0.0259811
	Crispld2	1.72277	0.784729	0.0260287
	Hdc	1.66414	0.734774	0.0263109
	Tnfsf10	1.56577	0.646868	0.0267938
	H2-K1	1.50581	0.590542	0.0268365
	Pde9a	1.76299	0.818026	0.0269813
	H2-Q6	1.93402	0.951604	0.027253
	Cfap45	1.68542	0.753104	0.0272781
	Nrxn1	2.89132	1.53173	0.0275421
	Card14	2.12799	1.08949	0.0276977
	Sh2d4a	1.78242	0.833839	0.0277034
	Tnmd	2.43759	1.28546	0.0279307
	Csf2	4.11091	2.03946	0.0285964
	Sirpb1a	1.58632	0.665688	0.0290006
	Fabp3	1.94741	0.961556	0.0291392
	Klk1	4.77688	2.25607	0.0292965
	Klra8	2.61813	1.38854	0.029446
	Ly6a2	2.7915	1.48104	0.0296563
	Mmp20	2.73221	1.45007	0.0298415
	Cfb	1.77545	0.828181	0.0298706
	Cacna1h	1.95041	0.963776	0.0300476
	Trim63	3.88232	1.95692	0.0300623
	Isl2	11.4012	3.51111	0.0305694
	Osr2	1.95179	0.964801	0.0307227
	Mysm1	2.21284	1.1459	0.0308592
	2310002L09Rik	4.46321	2.15808	0.0309717
	Gbp10	1.98254	0.987353	0.0317441
	Tmprss11b	7.16067	2.84009	0.0319431
	Cacng1	2.44292	1.28861	0.0319984
	Cib4	2.98854	1.57944	0.0320092
	Rad51ap2	3.90591	1.96566	0.0320601
	Clip4	1.62142	0.697259	0.0321373
	Clstn3	2.06396	1.04542	0.0322111
	Htra4	2.04122	1.02943	0.0322215
	Ccl1	2.58761	1.37162	0.0324632
	Art3	1.51771	0.6019	0.0334033
	Cox6a2	2.2311	1.15775	0.0334833
	Oas2	1.57703	0.657208	0.0336214
	LOC68395	1.95286	0.965589	0.0336417
	Retnlg	2.06819	1.04837	0.0338045
	Pou3f1	2.69479	1.43017	0.0339117
	1810065E05Rik	4.465	2.15866	0.0345132
	Ifitm6	2.01842	1.01323	0.0347308
	Lrtm1	7.2562	2.85921	0.034813
	Reln	2.4046	1.2658	0.0349702
	Igtp	1.77642	0.828977	0.0351167
	Fasl	1.69301	0.759594	0.0359388
	Rdh8	3.42346	1.77546	0.0359498
	Mybph	4.11327	2.04028	0.0360393
	Ifitm1	1.52545	0.609238	0.0360882
	Xlr4a	1.92575	0.945419	0.0362711
	Bmp7	5.5461	2.47147	0.0367551
	Rnase6	1.59682	0.675201	0.0368259
	Piwil4	1.67762	0.746412	0.0371104
	Wif1	7.1087	2.82959	0.037119
	Nepn	4.65878	2.21995	0.0374809
	Gm28802	1.75947	0.815145	0.0378225
	Tnnt2	2.37449	1.24762	0.038111
	Ifi202b	11.0066	3.46029	0.0384861
	Lbx1	6.48213	2.69647	0.0384988
	Syndig1	1.8337	0.874759	0.03859
	Lmod3	4.21537	2.07566	0.0387558
	Kcnc1	8.62731	3.10891	0.0390331
	Oas1d	7.20105	2.84821	0.0399267
	BC051142	1.87018	0.903174	0.0399484
	Zfp296	1.61983	0.695846	0.0400587
	H2-Q9	1.78617	0.83687	0.0410774
	Colq	2.53547	1.34225	0.0412022
	Twist2	1.5506	0.632829	0.0414631
	H2-Q7	1.5772	0.65737	0.041823
	Eaf2	1.68574	0.753381	0.041885
	Gdf10	4.52768	2.17877	0.042144
	Rbp2	1.72845	0.789477	0.0425347
	C1qtnf7	1.72423	0.785953	0.042985
	Tmem182	2.74999	1.45943	0.0429862
	Trim72	2.57167	1.36271	0.042996
	Cd28	1.56177	0.643186	0.0433429
	Serpina1b	18.2641	4.19094	0.0439656
	Des	2.48464	1.31303	0.0439883
	Mybpc1	3.30007	1.7225	0.0441972
	Usp18	1.7603	0.815823	0.0444565
	Enthd1	2.10876	1.0764	0.0447801
	Klra6	1.65485	0.726701	0.0448335
	Gm15448	1.93378	0.951427	0.0448453
	Baiap3	1.80597	0.85277	0.0449915
	Hydin	22.1041	4.46624	0.0450232
	Slamf7	1.55215	0.634268	0.0453435
	Rps6kl1	3.6974	1.88651	0.0453652
	Vtcn1	1.82186	0.865412	0.0453888
	Abcb1a	1.50691	0.591593	0.045837
	Gipc2	1.77334	0.826472	0.0466409
	Sfrp4	2.03222	1.02306	0.0469036
	Rspo1	3.3924	1.76231	0.047066
	Ifi208	1.65512	0.726934	0.0470717
	Foxd1	3.28489	1.71585	0.0474042
	Nuggc	2.01087	1.00782	0.0475619
	Rspo4	10.1308	3.34068	0.0475847
	Msx1	1.72648	0.787837	0.0476783
	Rgs22	1.75657	0.812761	0.0479927
	Icam5	1.5555	0.637375	0.0481124
	Cnksr1	1.53973	0.622673	0.0481545
	Fcrl5	5.91026	2.56322	0.0482112
	Cdcp1	2.77465	1.47231	0.0483376
	Rab19	1.805	0.851995	0.0486256
	Pilrb2	1.61731	0.693599	0.0486319
	Fpr1	1.66439	0.734991	0.0487182
	Tmem269	2.66443	1.41383	0.0488505
	Txk	1.67485	0.744035	0.0488894
	Celsr2	3.34241	1.74089	0.0491257
	Tmem163	2.59056	1.37326	0.0493177

## Sheet: Figure 1D
Figure 1D
PBS	Cisplatin
0.56149	2.25116
1.26634	5.37898
1.18701	2.37402
1.36352	4.40966
0.868943	5.28047

## Sheet: Figure 1E
Figure 1E
PBS	Cisplatin
100	300
150	260
160	270
140	230
190	200

## Sheet: Figure 1I
Figure 1I
CCL5&EPCAM	CCL5&CD45	CCL5&αSMA
0.16	0.25	0.56
0.02	0.31	0.59
0.01	0.16	0.62
-0.02	0.21	0.48
-0.05	0.18	0.43
-0.03	0.19	0.48
-0.12	0.24	0.46
0.08	0.12	0.52
-0.06	0.19	0.55

## Sheet: Figure 1J
Figure 1J
cisplatin(μg/mL)	Mice CAFs#M1			Mice CAFs#M2
0	1	0.96	1.04	1	0.92	1.08
0.5	3.09513	3.103	2.5986	5.52765	3.96905	3.6978
1	2.8481	3.205	3.752	6.88441	3.50244	5.3765
2	4.36707	4.598	5.963	6.90034	4.06522	4.40762

## Sheet: Figure 1K
Figure 1K
cisplatin(μg/mL)	Human CAFs#P1			Human CAFs#P2
0	1	0.95	1.05	1	0.99	1.01
0.5	2.33	1.57	2.24	2.12874	1.985	3.087
1	4.26	2.98	3.05	3.21912	2.863	4.2019
2	7.17	5.24	6.74	7.83536	6.2412	6.5924

## Sheet: Figure 1L
Figure 1L

## Sheet: Figure 1M
Figure 1M

## Sheet: Figure 1N
Figure 1N
cisplatin(μg/mL)	Mice CAFs#M1			Mice CAFs#M2
0	169.4	164.3	172	168.3	168.8	169.6
0.5	210.5	183.6	188.6	177.2	169.9	170
1	356.2	339.5	355.8	350.8	334.3	332.8
2	688.3	693.2	695.9	665.1	695.1	679.4

## Sheet: Figure 1O
Figure 1O
cisplatin(μg/mL)	Human CAFs#P1			Human CAFs#P2
0	60.99	48.4	53.27	42.52	45.03	50.26
0.5	65.67	78.07	66.21	66.35	67.25	67.21
1	82.93	84.69	89.05	77.94	82.48	84.29
2	260.9	263	261.4	294.4	253.3	244.9

[truncated: 96 more sheets: Figure 2C, Figure 2E, Figure 2F, Figure 2G, Figure 2H, Figure 2I, Figure 2J, Figure 3B, Figure 3C, Figure 3D, Figure 3E, Figure 4A, Figure 4B, Figure 4C, Figure 4D, Figure 4E, Figure 4G, Figure 4I, Figure 4J, Figure 4L …]
